# Supplementary material for: Cannabis Use Is Inversely Associated with Metabolic Disorders in Hepatitis C-Infected Patients (ANRS CO22 Hepather Cohort)
Source: J Clin Med. 2022 Oct 18;11(20):6135. doi: 10.3390/jcm11206135 (PMC9605108; doi:10.3390/jcm11206135)
Supplement: Supplementary file 1 [file jcm-11-06135-s001.zip]

Archive with 2 entries (2 files):
- SuppTable1_JCM_revis.pdf
- SuppTable2_JCM_revis.pdf
